# Supplementary material for: Improved Placement of Multi-mapping Small RNAs
Source: G3 (Bethesda). 2016 May 11;6(7):2103–11. doi: 10.1534/g3.116.030452 (PMC4938663; doi:10.1534/g3.116.030452)
Supplement: Supplemental Material [file supp_g3.116.030452_TableS2.xlsx]

## Sheet: Sheet1
Supplemental Table 2: Summary of alignment methods used. Availability for programs are provided as URL to download loactions. Program calls indicate the precise command-line scripts used, with [readfile] indicating the fasta file for alignment and [genome] as the reference genome used in each alignment.
Method Name	Version	Citation	URL	Program Call
ShortStack-U	ShortStack version 3.3	Axtell, Michael J. 2013. “ShortStack: Comprehensive Annotation and Quantification of Small RNA Genes.” RNA 19 (6): 740–51.	https://github.com/MikeAxtell/ShortStack	ShortStack -mmap u --readfile [readfile] --genomefile [genome]
ShortStack-F	ShortStack version 3.3	Axtell, Michael J. 2013. “ShortStack: Comprehensive Annotation and Quantification of Small RNA Genes.” RNA 19 (6): 740–51.	https://github.com/MikeAxtell/ShortStack	ShortStack -mmap f --readfile [readfile] --genomefile [genome]
ShortStack-R	ShortStack version 3.3	Axtell, Michael J. 2013. “ShortStack: Comprehensive Annotation and Quantification of Small RNA Genes.” RNA 19 (6): 740–51.	https://github.com/MikeAxtell/ShortStack	ShortStack -mmap r --readfile [readfile] --genomefile [genome]
ShortStack-N	ShortStack version 3.3	Axtell, Michael J. 2013. “ShortStack: Comprehensive Annotation and Quantification of Small RNA Genes.” RNA 19 (6): 740–51.	https://github.com/MikeAxtell/ShortStack	ShortStack -mmap n --readfile [readfile] --genomefile [genome]
bowtie	bowtie version 1.0.0	Langmead, Ben, Cole Trapnell, Mihai Pop, and Steven L. Salzberg. 2009. “Ultrafast and Memory-Efficient Alignment of Short DNA Sequences to the Human Genome.” Genome Biology 10 (3): R25.	http://bowtie-bio.sourceforge.net/index.shtml	bowtie -f --sam -p 1 -v 1 --best -k 1 [genome] [readfile]
bowtie-m	bowtie version 1.0.0	Langmead, Ben, Cole Trapnell, Mihai Pop, and Steven L. Salzberg. 2009. “Ultrafast and Memory-Efficient Alignment of Short DNA Sequences to the Human Genome.” Genome Biology 10 (3): R25.	http://bowtie-bio.sourceforge.net/index.shtml	bowtie -f --sam -p 1 -v 1 --best --strata -m 1 [genome] [readfile]
bwa	Version: 0.7.12-r1039	Li, Heng, and Richard Durbin. 2009. “Fast and Accurate Short Read Alignment with Burrows-Wheeler Transform.” Bioinformatics 25 (14): 1754–60.	http://sourceforge.net/projects/bio-bwa/files/	bwa aln -k 1 [genome] [readfile] > temp.sai \\ bwa samse [genome] temp.sai [readfile]
Novoalign	Novoalign V3.02.13	n/a	http://www.novocraft.com	novoalign -d [genome.novo] -f [readfile] -o SAM -t 30
tophat	TopHat v2.0.9	Kim, Daehwan, Geo Pertea, Cole Trapnell, Harold Pimentel, Ryan Kelley, and Steven L. Salzberg. 2013. “TopHat2: Accurate Alignment of Transcriptomes in the Presence of Insertions, Deletions and Gene Fusions.” Genome Biology 14 (4): R36.	https://ccb.jhu.edu/software/tophat/index.shtml	tophat --bowtie1 [genome] [readfile]
