# Supplementary material for: Improved Placement of Multi-mapping Small RNAs
Source: G3 (Bethesda). 2016 May 11;6(7):2103–11. doi: 10.1534/g3.116.030452 (PMC4938663; doi:10.1534/g3.116.030452)
Supplement: Supplemental Material [file supp_g3.116.030452_TableS3.xlsx]

## Sheet: Table S1
Supplemental Table 1: Datasets used in this study. Libraries are linked to the experiment and figures where they were employed. Sequence read archive ID numbers are provided where available. * denotes libraries which have yet to be published, but are publicly available through GEO.
	Gene Expression Omnibus		Read archive	Corresponding Study
Experiment	Dataset	Sample	SRA	PMID	Citation	Experiment Type	Tissue	Species	Background	Genotype	Othe Processing
Library simulation (fig. 4a, 5, 8), sRNA-seq MMAP-rate (fig. 3), false-negative rate (fig. 4b), MMAP-value (fig. 5c), runtime (fig. 9)	GSE55151	GSM1330561	SRR1171794	24965556	Thatcher SR, Burd S, Wright C, Lers A et al. Differential expression of miRNAs and their target genes in senescing leaves and siliques: insights from deep sequencing of small RNAs and cleaved target RNAs. Plant Cell Environ 2015 Jan;38(1):188-200. PMID: 24965556	sRNA-seq	Young Leaf	Arabidopsis	Col-0	WT
"	GSE55151	GSM1330562	SRR1171795	24965556	Thatcher SR, Burd S, Wright C, Lers A et al. Differential expression of miRNAs and their target genes in senescing leaves and siliques: insights from deep sequencing of small RNAs and cleaved target RNAs. Plant Cell Environ 2015 Jan;38(1):188-200. PMID: 24965556	sRNA-seq	Mature Leaf	Arabidopsis	Col-0	WT
"	GSE55151	GSM1330563	SRR1171796	24965556	Thatcher SR, Burd S, Wright C, Lers A et al. Differential expression of miRNAs and their target genes in senescing leaves and siliques: insights from deep sequencing of small RNAs and cleaved target RNAs. Plant Cell Environ 2015 Jan;38(1):188-200. PMID: 24965556	sRNA-seq	Early senescence leaf	Arabidopsis	Col-0	WT
"	GSE55151	GSM1330564	SRR1171797	24965556	Thatcher SR, Burd S, Wright C, Lers A et al. Differential expression of miRNAs and their target genes in senescing leaves and siliques: insights from deep sequencing of small RNAs and cleaved target RNAs. Plant Cell Environ 2015 Jan;38(1):188-200. PMID: 24965556	sRNA-seq	Late senescence leaf	Arabidopsis	Col-0	WT
"	GSE55151	GSM1330566	SRR1171799	24965556	Thatcher SR, Burd S, Wright C, Lers A et al. Differential expression of miRNAs and their target genes in senescing leaves and siliques: insights from deep sequencing of small RNAs and cleaved target RNAs. Plant Cell Environ 2015 Jan;38(1):188-200. PMID: 24965556	sRNA-seq	mature silique	Arabidopsis	Col-0	WT
"	GSE55151	GSM1330567	SRR1171800	24965556	Thatcher SR, Burd S, Wright C, Lers A et al. Differential expression of miRNAs and their target genes in senescing leaves and siliques: insights from deep sequencing of small RNAs and cleaved target RNAs. Plant Cell Environ 2015 Jan;38(1):188-200. PMID: 24965556	sRNA-seq	early senescence silique	Arabidopsis	Col-0	WT
"	GSE55151	GSM1330568	SRR1171801	24965556	Thatcher SR, Burd S, Wright C, Lers A et al. Differential expression of miRNAs and their target genes in senescing leaves and siliques: insights from deep sequencing of small RNAs and cleaved target RNAs. Plant Cell Environ 2015 Jan;38(1):188-200. PMID: 24965556	sRNA-seq	late senescence silique	Arabidopsis	Col-0	WT
"	GSE61028	GSM1495677	SRR1567670	19203581	Slotkin RK, Vaughn M, Borges F, Tanurdzić M et al. Epigenetic reprogramming and small RNA silencing of transposable elements in pollen. Cell 2009 Feb 6;136(3):461-72. PMID: 19203581	sRNA-seq	Inflorescence	Arabidopsis	Col-0	WT
"	GSE61028	GSM1495679	SRR1567672	19203581	Slotkin RK, Vaughn M, Borges F, Tanurdzić M et al. Epigenetic reprogramming and small RNA silencing of transposable elements in pollen. Cell 2009 Feb 6;136(3):461-72. PMID: 19203581	sRNA-seq	Pollen	Arabidopsis	Col-0	WT
"	GSE61028	GSM1495680	SRR1567673	19203581	Slotkin RK, Vaughn M, Borges F, Tanurdzić M et al. Epigenetic reprogramming and small RNA silencing of transposable elements in pollen. Cell 2009 Feb 6;136(3):461-72. PMID: 19203581	sRNA-seq	Sperm	Arabidopsis	Col-0	WT
"	GSE61192	GSM1499347	SRR1569248	25561521	Zhong X, Hale CJ, Nguyen M, Ausin I et al. Domains rearranged methyltransferase3 controls DNA methylation and regulates RNA polymerase V transcript abundance in Arabidopsis. Proc Natl Acad Sci U S A 2015 Jan 20;112(3):911-6. PMID: 25561521	sRNA-seq	floral tissue	Arabidopsis	Col-0	WT
"	GSE62800	GSM1533527	SRR1634280	25425661	Groth M, Stroud H, Feng S, Greenberg MV et al. SNF2 chromatin remodeler-family proteins FRG1 and -2 are required for RNA-directed DNA methylation.Proc Natl Acad Sci U S A 2014 Dec 9;111(49):17666-71. PMID: 25425661	sRNA-seq	inflorescence	Arabidopsis	Col-0	WT
"	GSE62800	GSM1533528	SRR1634281	25425661	Groth M, Stroud H, Feng S, Greenberg MV et al. SNF2 chromatin remodeler-family proteins FRG1 and -2 are required for RNA-directed DNA methylation.Proc Natl Acad Sci U S A 2014 Dec 9;111(49):17666-71. PMID: 25425661	sRNA-seq	inflorescence	Arabidopsis	Col-0	WT
"	GSE62800	GSM1533529	SRR1634282	25425661	Groth M, Stroud H, Feng S, Greenberg MV et al. SNF2 chromatin remodeler-family proteins FRG1 and -2 are required for RNA-directed DNA methylation.Proc Natl Acad Sci U S A 2014 Dec 9;111(49):17666-71. PMID: 25425661	sRNA-seq	inflorescence	Arabidopsis	Col-0	WT
"	GSE50719	GSM1227188	SRR974963	24992598	Dinh TT, Gao L, Liu X, Li D et al. DNA topoisomerase 1α promotes transcriptional silencing of transposable elements through DNA methylation and histone lysine 9 dimethylation in Arabidopsis. PLoS Genet 2014 Jul;10(7):e1004446. PMID: 24992598	sRNA-seq	ten-day-old seedlings	Arabidopsis	Col-0	WT
"	GSE43277	GSM1059887	SRR643880	23663523	Raman V, Simon SA, Romag A, Demirci F et al. Physiological stressors and invasive plant infections alter the small RNA transcriptome of the rice blast fungus, Magnaporthe oryzae. BMC Genomics 2013 May 12;14:326. PMID: 23663523	sRNA-seq	leaf	Oryza sativa	Nipponbare	WT
"	GSE42410	GSM1081563	SRR711312	23539454	Stroud H, Ding B, Simon SA, Feng S et al. Plants regenerated from tissue culture contain stable epigenome changes in rice. Elife 2013 Mar 19;2:e00354. PMID: 23539454	sRNA-seq	3wk-old leaf tissue	Oryza sativa	Nipponbare	WT
"	GSE42410	GSM1081564	SRR711313	23539454	Stroud H, Ding B, Simon SA, Feng S et al. Plants regenerated from tissue culture contain stable epigenome changes in rice. Elife 2013 Mar 19;2:e00354. PMID: 23539454	sRNA-seq	3wk-old leaf tissue	Oryza sativa	Nipponbare	WT
"	GSE42410	GSM1081565	SRR711314	23539454	Stroud H, Ding B, Simon SA, Feng S et al. Plants regenerated from tissue culture contain stable epigenome changes in rice. Elife 2013 Mar 19;2:e00354. PMID: 23539454	sRNA-seq	3wk-old leaf tissue	Oryza sativa	Nipponbare	WT
"	GSE50778	GSM1229047	SRR976171	24554078	Wei L, Gu L, Song X, Cui X et al. Dicer-like 3 produces transposable element-associated 24-nt siRNAs that control agricultural traits in rice. Proc Natl Acad Sci U S A 2014 Mar 11;111(10):3877-82. PMID: 24554078	sRNA-seq	lamina joints of the rice flag leaf	Oryza sativa	Nipponbare	WT
"	GSE11014	GSM278571	no sra (custom format)	18687877	Zhu QH, Spriggs A, Matthew L, Fan L et al. A diverse set of microRNAs and microRNA-like small RNAs in developing rice grains. Genome Res 2008 Sep;18(9):1456-65. PMID: 18687877	sRNA-seq	1-5 days after fertilization grains	Oryza sativa	Nipponbare	WT
"	GSE11014	GSM278572	no sra (custom format)	18687877	Zhu QH, Spriggs A, Matthew L, Fan L et al. A diverse set of microRNAs and microRNA-like small RNAs in developing rice grains. Genome Res 2008 Sep;18(9):1456-65. PMID: 18687877	sRNA-seq	1-5 days after fertilization grains	Oryza sativa	Nipponbare	WT
"	GSE19602	GSM489087	SRR034600/SRR034601	20086188	He G, Zhu X, Elling AA, Chen L et al. Global epigenetic and transcriptional trends among two rice subspecies and their reciprocal hybrids. Plant Cell 2010 Jan;22(1):17-33. PMID: 20086188	sRNA-seq	shoots from four-leaf stage	Oryza sativa	Nipponbare	WT
"	GSE22763	GSM562946	SRR060846	21973320	Song X, Li P, Zhai J, Zhou M et al. Roles of DCL4 and DCL3b in rice phased small RNA biogenesis. Plant J 2012 Feb;69(3):462-74. PMID: 21973320	sRNA-seq	young seedlings	Oryza sativa	Nipponbare	WT
"	GSE22763	GSM562947	no sra (compressed reads)	21973320	Song X, Li P, Zhai J, Zhou M et al. Roles of DCL4 and DCL3b in rice phased small RNA biogenesis. Plant J 2012 Feb;69(3):462-74. PMID: 21973320	sRNA-seq	young panicles (4cm)	Oryza sativa	Nipponbare	WT
"	GSE26357	GSM647192	SRR089619	22862743	Barrera-Figueroa BE, Gao L, Wu Z, Zhou X et al. High throughput sequencing reveals novel and abiotic stress-regulated microRNAs in the inflorescences of rice. BMC Plant Biol 2012 Aug 3;12:132. PMID: 22862743	sRNA-seq	inflorescence	Oryza sativa	Nipponbare	WT
"	GSE38480	GSM943193	SRR504360	22778444	Chodavarapu RK, Feng S, Ding B, Simon SA et al. Transcriptome and methylome interactions in rice hybrids. Proc Natl Acad Sci U S A 2012 Jul 24;109(30):12040-5. PMID: 22778444	sRNA-seq	leaf	Oryza sativa	Nipponbare	WT
"	GSE43142	GSM1057326	SRR640303	23758703	He G, Chen B, Wang X, Li X et al. Conservation and divergence of transcriptomic and epigenomic variation in maize hybrids. Genome Biol 2013 Jun 12;14(6):R57. PMID: 23758703	sRNA-seq	seedling shoot	Zea mays	B73	WT
"	GSE43142	GSM1057327	SRR640304	23758703	He G, Chen B, Wang X, Li X et al. Conservation and divergence of transcriptomic and epigenomic variation in maize hybrids. Genome Biol 2013 Jun 12;14(6):R57. PMID: 23758703	sRNA-seq	seedling root	Zea mays	B73	WT
"	GSE44787	GSM1091764	SRR768248	23991159	Li XM, Sang YL, Zhao XY, Zhang XS. High-throughput sequencing of small RNAs from pollen and silk and characterization of miRNAs as candidate factors involved in pollen-silk interactions in maize. PLoS One 2013;8(8):e72852. PMID: 23991159	sRNA-seq	mature pollens	Zea mays	B73	WT
"	GSE44787	GSM1091765	SRR768249	23991159	Li XM, Sang YL, Zhao XY, Zhang XS. High-throughput sequencing of small RNAs from pollen and silk and characterization of miRNAs as candidate factors involved in pollen-silk interactions in maize. PLoS One 2013;8(8):e72852. PMID: 23991159	sRNA-seq	in-vitro germinated pollens	Zea mays	B73	WT
"	GSE44787	GSM1091766	SRR768250	23991159	Li XM, Sang YL, Zhao XY, Zhang XS. High-throughput sequencing of small RNAs from pollen and silk and characterization of miRNAs as candidate factors involved in pollen-silk interactions in maize. PLoS One 2013;8(8):e72852. PMID: 23991159	sRNA-seq	mature silks	Zea mays	B73	WT
"	GSE44787	GSM1091767	SRR768251	23991159	Li XM, Sang YL, Zhao XY, Zhang XS. High-throughput sequencing of small RNAs from pollen and silk and characterization of miRNAs as candidate factors involved in pollen-silk interactions in maize. PLoS One 2013;8(8):e72852. PMID: 23991159	sRNA-seq	pollinated silks	Zea mays	B73	WT
"	GSE47837	GSM1160278	SRR895785	24422852	Liu H, Qin C, Chen Z, Zuo T et al. Identification of miRNAs and their target genes in developing maize ears by combined small RNA and degradome sequencing. BMC Genomics 2014 Jan 14;15:25. PMID: 24422852	sRNA-seq	ears (female inflorescences)	Zea mays	B73	WT
"	GSE50557	GSM1223589	SRR962471	25503246	Dotto MC, Petsch KA, Aukerman MJ, Beatty M et al. Genome-wide analysis of leafbladeless1-regulated and phased small RNAs underscores the importance of the TAS3 ta-siRNA pathway to maize development. PLoS Genet 2014 Dec;10(12):e1004826. PMID: 25503246	sRNA-seq	leaf apex	Zea mays	B73	WT
"	GSE50557	GSM1223591	SRR962473	25503246	Dotto MC, Petsch KA, Aukerman MJ, Beatty M et al. Genome-wide analysis of leafbladeless1-regulated and phased small RNAs underscores the importance of the TAS3 ta-siRNA pathway to maize development. PLoS Genet 2014 Dec;10(12):e1004826. PMID: 25503246	sRNA-seq	leaf apex	Zea mays	B73	WT
"	GSE50557	GSM1223593	SRR962475	25503246	Dotto MC, Petsch KA, Aukerman MJ, Beatty M et al. Genome-wide analysis of leafbladeless1-regulated and phased small RNAs underscores the importance of the TAS3 ta-siRNA pathway to maize development. PLoS Genet 2014 Dec;10(12):e1004826. PMID: 25503246	sRNA-seq	leaf apex	Zea mays	B73	WT
"	GSE17339	GSM433620	SRR034096	18815367	Nobuta K, Lu C, Shrivastava R, Pillay M et al. Distinct size distribution of endogeneous siRNAs in maize: Evidence from deep sequencing in the mop1-1 mutant. Proc Natl Acad Sci U S A 2008 Sep 30;105(39):14958-63. PMID: 18815367	sRNA-seq	Leaves	Zea mays	B73	WT
"	GSE17339	GSM433621	SRR034097	18815367	Nobuta K, Lu C, Shrivastava R, Pillay M et al. Distinct size distribution of endogeneous siRNAs in maize: Evidence from deep sequencing in the mop1-1 mutant. Proc Natl Acad Sci U S A 2008 Sep 30;105(39):14958-63. PMID: 18815367	sRNA-seq	Female inflorescence (ears)	Zea mays	B73	WT
"	GSE17339	GSM433622	SRR034098	18815367	Nobuta K, Lu C, Shrivastava R, Pillay M et al. Distinct size distribution of endogeneous siRNAs in maize: Evidence from deep sequencing in the mop1-1 mutant. Proc Natl Acad Sci U S A 2008 Sep 30;105(39):14958-63. PMID: 18815367	sRNA-seq	Male inflorescence (tassels)	Zea mays	B73	WT
"	GSE17943	GSM448853	SRR032087	19936050	Zhang L, Chia JM, Kumari S, Stein JC et al. A genome-wide characterization of microRNA genes in maize. PLoS Genet 2009 Nov;5(11):e1000716. PMID: 19936050	sRNA-seq	ear	Zea mays	B73	WT
"	GSE17943	GSM448854	SRR032088	19936050	Zhang L, Chia JM, Kumari S, Stein JC et al. A genome-wide characterization of microRNA genes in maize. PLoS Genet 2009 Nov;5(11):e1000716. PMID: 19936050	sRNA-seq	pollen	Zea mays	B73	WT
"	GSE17943	GSM448855	SRR032089	19936050	Zhang L, Chia JM, Kumari S, Stein JC et al. A genome-wide characterization of microRNA genes in maize. PLoS Genet 2009 Nov;5(11):e1000716. PMID: 19936050	sRNA-seq	root	Zea mays	B73	WT
"	GSE17943	GSM448856	SRR032090	19936050	Zhang L, Chia JM, Kumari S, Stein JC et al. A genome-wide characterization of microRNA genes in maize. PLoS Genet 2009 Nov;5(11):e1000716. PMID: 19936050	sRNA-seq	seedling	Zea mays	B73	WT
"	GSE17943	GSM448857	SRR032091	19936050	Zhang L, Chia JM, Kumari S, Stein JC et al. A genome-wide characterization of microRNA genes in maize. PLoS Genet 2009 Nov;5(11):e1000716. PMID: 19936050	sRNA-seq	tassel	Zea mays	B73	WT
"	GSE37411	GSM918104	SRR488770	22689990	Barber WT, Zhang W, Win H, Varala KK et al. Repeat associated small RNAs vary among parents and following hybridization in maize. Proc Natl Acad Sci U S A 2012 Jun 26;109(26):10444-9. PMID: 22689990	sRNA-seq	shoot apex	Zea mays	B73	WT
"	GSE37551	GSM921512	SRR490839	22853295	Kang M, Zhao Q, Zhu D, Yu J. Characterization of microRNAs expression during maize seed development. BMC Genomics 2012 Aug 1;13:360. PMID: 22853295	sRNA-seq	leaf	Zea mays	B73	WT
"	GSE37551	GSM921513	SRR490840	22853295	Kang M, Zhao Q, Zhu D, Yu J. Characterization of microRNAs expression during maize seed development. BMC Genomics 2012 Aug 1;13:360. PMID: 22853295	sRNA-seq	seed	Zea mays	B73	WT
mRNA-seq MMAP-rate (fig. 3)	GSE63464	GSM1550354	SRR1657473	26429922	Muiño JM, de Bruijn S, Pajoro A, Geuten K et al. Evolution of DNA-Binding Sites of a Floral Master Regulatory Transcription Factor. Mol Biol Evol 2016 Jan;33(1):185-200. PMID: 26429922	mRNA-seq	inflorescence	Arabidopsis	Col-0	WT
"	GSE62602	GSM1529873	SRR1618838	*	*	mRNA-seq	whole seedling	Arabidopsis	Col-0	WT
"	GSE72548	GSM1864951	SRR2221833	26479273	Shanks CM, Rice JH, Zubo Y, Schaller GE et al. The Role of Cytokinin During Infection of Arabidopsis thaliana by the Cyst Nematode Heterodera schachtii.Mol Plant Microbe Interact 2016 Jan;29(1):57-68. PMID: 26479273	mRNA-seq	root	Arabidopsis	Col-0	WT
"	GSE66224	GSM1617429	SRR1814038	26561561	Vandivier LE, Campos R, Kuksa PP, Silverman IM et al. Chemical Modifications Mark Alternatively Spliced and Uncapped Messenger RNAs in Arabidopsis. Plant Cell 2015 Nov;27(11):3024-37. PMID: 26561561	mRNA-seq	immature inflorescence	Arabidopsis	Col-0	WT
"	GSE67332	GSM1644978	SRR1942839	*	*	mRNA-seq	aerial parts	Arabidopsis	Col-0	WT
"	GSE65025	GSM1585998	SRR1761790	*	*	mRNA-seq	leaf	Oryza sativa	Nipponbare	WT
"	GSE62554	GSM1528766	SRR1617549	25535376	Song XJ, Kuroha T, Ayano M, Furuta T et al. Rare allele of a previously unidentified histone H4 acetyltransferase enhances grain weight, yield, and plant biomass in rice. Proc Natl Acad Sci U S A 2015 Jan 6;112(1):76-81. PMID: 25535376	mRNA-seq	shoot apical meristem	Oryza sativa	Nipponbare	WT
"	GSE65022	GSM1585980	SRR1761528	*	*	mRNA-seq	leaf	Oryza sativa	Nipponbare	WT
"	GSE42410	GSM1081574	SRR711323	23539454	Stroud H, Ding B, Simon SA, Feng S et al. Plants regenerated from tissue culture contain stable epigenome changes in rice. Elife 2013 Mar 19;2:e00354. PMID: 23539454	mRNA-seq	leaf	Oryza sativa	Nipponbare	WT
"	GSE38480	GSM943197	SRR504364	22778444	Chodavarapu RK, Feng S, Ding B, Simon SA et al. Transcriptome and methylome interactions in rice hybrids. Proc Natl Acad Sci U S A 2012 Jul 24;109(30):12040-5. PMID: 22778444	mRNA-seq	leaf	Oryza sativa	Nipponbare	WT
"	GSE71448	GSM1834812	SRR2131881	*	*	mRNA-seq	seedling	Zea mays	B73	WT
"	GSE50557	GSM1223590	SRR962472	25503246	Dotto MC, Petsch KA, Aukerman MJ, Beatty M et al. Genome-wide analysis of leafbladeless1-regulated and phased small RNAs underscores the importance of the TAS3 ta-siRNA pathway to maize development. PLoS Genet 2014 Dec;10(12):e1004826. PMID: 25503246	mRNA-seq	seed	Zea mays	B73	WT
"	GSE64665	GSM1576614	SRR1740452	26265761	Huang L, Schiefelbein J. Conserved Gene Expression Programs in Developing Roots from Diverse Plants. Plant Cell 2015 Aug;27(8):2119-32. PMID: 26265761	mRNA-seq	leaf	Zea mays	B73	WT
"	GSE67080	GSM1638307	SRR1919623	*	*	mRNA-seq	root meristem	Zea mays	B73	WT	Unpaired 100 + 100 nt transcripts
"	GSE63429	GSM1548653	SRR1656746	*	*	mRNA-seq	leaf	Zea mays	B73	WT	remove 3' primer: AGATCGGA
Precision of dcl234-dependent siRNAs (fig. 7)	GSE57215	GSM1377378	SRR1266867	25414514	Li S, Vandivier LE, Tu B, Gao L et al. Detection of Pol IV/RDR2-dependent transcripts at the genomic scale in Arabidopsis reveals features and regulation of siRNA biogenesis. Genome Res 2015 Feb;25(2):235-45. PMID: 25414514	sRNA-seq (15-40 nt)	unopened flower buds	Arabidopsis	Col-0	dcl234
"	GSE57215	GSM1377379	SRR1266868	25414514	Li S, Vandivier LE, Tu B, Gao L et al. Detection of Pol IV/RDR2-dependent transcripts at the genomic scale in Arabidopsis reveals features and regulation of siRNA biogenesis. Genome Res 2015 Feb;25(2):235-45. PMID: 25414514	sRNA-seq (15-40 nt)	unopened flower buds	Arabidopsis	Col-0	dcl234
"	GSE57215	GSM1377370	SRR1266859	25414514	Li S, Vandivier LE, Tu B, Gao L et al. Detection of Pol IV/RDR2-dependent transcripts at the genomic scale in Arabidopsis reveals features and regulation of siRNA biogenesis. Genome Res 2015 Feb;25(2):235-45. PMID: 25414514	sRNA-seq (15-40 nt)	unopened flower buds	Arabidopsis	Col-0	WT
"	GSE57215	GSM1377371	SRR1266860	25414514	Li S, Vandivier LE, Tu B, Gao L et al. Detection of Pol IV/RDR2-dependent transcripts at the genomic scale in Arabidopsis reveals features and regulation of siRNA biogenesis. Genome Res 2015 Feb;25(2):235-45. PMID: 25414514	sRNA-seq (15-40 nt)	unopened flower buds	Arabidopsis	Col-0	WT
"	SRP059814	-	SRR2075816	26430765	Blevins T, Podicheti R, Mishra V, et al. Identification of Pol IV and RDR2-dependent precursors of 24 nt siRNAs guiding de novo DNA methylation in Arabidopsis. Zilberman D, ed. eLife. 2015;4:e09591. PMID: 26430765	RNA-seq (15-90 nt)	inflorescence	Arabidopsis	Col-0	dcl234
"	SRP059814	-	SRR2075821	26430765	Blevins T, Podicheti R, Mishra V, et al. Identification of Pol IV and RDR2-dependent precursors of 24 nt siRNAs guiding de novo DNA methylation in Arabidopsis. Zilberman D, ed. eLife. 2015;4:e09591. PMID: 26430765	RNA-seq (15-90 nt)	inflorescence	Arabidopsis	Col-0	dcl234
"	SRP059814	-	SRR2075815	26430765	Blevins T, Podicheti R, Mishra V, et al. Identification of Pol IV and RDR2-dependent precursors of 24 nt siRNAs guiding de novo DNA methylation in Arabidopsis. Zilberman D, ed. eLife. 2015;4:e09591. PMID: 26430765	RNA-seq (15-90 nt)	inflorescence	Arabidopsis	Col-0	WT
"	SRP059814	-	SRR2075819	26430765	Blevins T, Podicheti R, Mishra V, et al. Identification of Pol IV and RDR2-dependent precursors of 24 nt siRNAs guiding de novo DNA methylation in Arabidopsis. Zilberman D, ed. eLife. 2015;4:e09591. PMID: 26430765	RNA-seq (15-90 nt)	inflorescence	Arabidopsis	Col-0	WT
"	GSE61439	GSM1668897	SRR2000590	26451488	Zhai J, Bischof S, Wang H, Feng S et al. A One Precursor One siRNA Model for Pol IV-Dependent siRNA Biogenesis. Cell 2015 Oct 8;163(2):445-55. PMID: 26451488	sRNA-seq (15-27 nt)	immature inflorescence	Arabidopsis	Col-0	WT
"	GSE61439	GSM1668884	SRR2000577	26451488	Zhai J, Bischof S, Wang H, Feng S et al. A One Precursor One siRNA Model for Pol IV-Dependent siRNA Biogenesis. Cell 2015 Oct 8;163(2):445-55. PMID: 26451488	RNA-seq (28-300 nt)	immature inflorescence	Arabidopsis	Col-0	dcl234
"	GSE61439	GSM1668899	SRR2000592	26451488	Zhai J, Bischof S, Wang H, Feng S et al. A One Precursor One siRNA Model for Pol IV-Dependent siRNA Biogenesis. Cell 2015 Oct 8;163(2):445-55. PMID: 26451488	sRNA-seq (15-27 nt)	immature inflorescence	Arabidopsis	Col-0	WT
"	GSE61439	GSM1668905	SRR2000598	26451488	Zhai J, Bischof S, Wang H, Feng S et al. A One Precursor One siRNA Model for Pol IV-Dependent siRNA Biogenesis. Cell 2015 Oct 8;163(2):445-55. PMID: 26451488	sRNA-seq (15-27 nt)	immature inflorescence	Arabidopsis	Col-0	WT
"	GSE61439	GSM1668896	SRR2000589	26451488	Zhai J, Bischof S, Wang H, Feng S et al. A One Precursor One siRNA Model for Pol IV-Dependent siRNA Biogenesis. Cell 2015 Oct 8;163(2):445-55. PMID: 26451488	RNA-seq (28-300 nt)	immature inflorescence	Arabidopsis	Col-0	dcl234
"	GSE74398	GSM1919564	SRR2831356	26711010	Ye R, Chen Z, Lian B, et al. A Dicer-Independent Route for Biogenesis of siRNAs that Direct DNA Methylation in Arabidopsis. Mol Cell. 2016;61(2):222-235. PMID: 26711010	RNA-seq (30-60 nt)	seedlings	Arabidopsis	Col-0	dcl234
"	GSE74398	GSM1919566	SRR2831358	26711010	Ye R, Chen Z, Lian B, et al. A Dicer-Independent Route for Biogenesis of siRNAs that Direct DNA Methylation in Arabidopsis. Mol Cell. 2016;61(2):222-235. PMID: 26711010	sRNA-seq (18-30 nt)	seedlings	Arabidopsis	Col-0	WT
"	GSE74398	GSM1919567	SRR2831359	26711010	Ye R, Chen Z, Lian B, et al. A Dicer-Independent Route for Biogenesis of siRNAs that Direct DNA Methylation in Arabidopsis. Mol Cell. 2016;61(2):222-235. PMID: 26711010	sRNA-seq (18-30 nt)	seedlings	Arabidopsis	Col-0	WT
"	GSE74398	GSM1919623	SRR2831415	26711010	Ye R, Chen Z, Lian B, et al. A Dicer-Independent Route for Biogenesis of siRNAs that Direct DNA Methylation in Arabidopsis. Mol Cell. 2016;61(2):222-235. PMID: 26711010	sRNA-seq (18-30 nt)	seedlings	Arabidopsis	Col-0	WT
"	GSE74398	GSM1919624	SRR2831416	26711010	Ye R, Chen Z, Lian B, et al. A Dicer-Independent Route for Biogenesis of siRNAs that Direct DNA Methylation in Arabidopsis. Mol Cell. 2016;61(2):222-235. PMID: 26711010	sRNA-seq (18-30 nt)	seedlings	Arabidopsis	Col-0	WT
"	GSE74398	GSM1919625	SRR2831417	26711010	Ye R, Chen Z, Lian B, et al. A Dicer-Independent Route for Biogenesis of siRNAs that Direct DNA Methylation in Arabidopsis. Mol Cell. 2016;61(2):222-235. PMID: 26711010	sRNA-seq (18-30 nt)	seedlings	Arabidopsis	Col-0	WT
miRNA abundance (fig. 6)	GSE76281	GSM1979038	-	-	this study	sRNA-seq	inflorescence	Arabidopsis	Col-0	WT
"	GSE76281	GSM1979039	-	-	this study	sRNA-seq	inflorescence	Arabidopsis	Col-0	WT
"	GSE76281	GSM1979040	-	-	this study	sRNA-seq	inflorescence	Arabidopsis	Col-0	WT

## Sheet: Table S2
Supplemental Table 2: Summary of alignment methods used. Availability for programs are provided as URL to download loactions. Program calls indicate the precise command-line scripts used, with [readfile] indicating the fasta file for alignment and [genome] as the reference genome used in each alignment.
Method Name	Version	Citation	URL	Program Call
ShortStack-U	ShortStack version 3.3	Axtell, Michael J. 2013. “ShortStack: Comprehensive Annotation and Quantification of Small RNA Genes.” RNA 19 (6): 740–51.	https://github.com/MikeAxtell/ShortStack	ShortStack -mmap u --readfile [readfile] --genomefile [genome]
ShortStack-F	ShortStack version 3.3	Axtell, Michael J. 2013. “ShortStack: Comprehensive Annotation and Quantification of Small RNA Genes.” RNA 19 (6): 740–51.	https://github.com/MikeAxtell/ShortStack	ShortStack -mmap f --readfile [readfile] --genomefile [genome]
ShortStack-R	ShortStack version 3.3	Axtell, Michael J. 2013. “ShortStack: Comprehensive Annotation and Quantification of Small RNA Genes.” RNA 19 (6): 740–51.	https://github.com/MikeAxtell/ShortStack	ShortStack -mmap r --readfile [readfile] --genomefile [genome]
ShortStack-N	ShortStack version 3.3	Axtell, Michael J. 2013. “ShortStack: Comprehensive Annotation and Quantification of Small RNA Genes.” RNA 19 (6): 740–51.	https://github.com/MikeAxtell/ShortStack	ShortStack -mmap n --readfile [readfile] --genomefile [genome]
bowtie	bowtie version 1.0.0	Langmead, Ben, Cole Trapnell, Mihai Pop, and Steven L. Salzberg. 2009. “Ultrafast and Memory-Efficient Alignment of Short DNA Sequences to the Human Genome.” Genome Biology 10 (3): R25.	http://bowtie-bio.sourceforge.net/index.shtml	bowtie -f --sam -p 1 -v 1 --best -k 1 [genome] [readfile]
bowtie-m	bowtie version 1.0.0	Langmead, Ben, Cole Trapnell, Mihai Pop, and Steven L. Salzberg. 2009. “Ultrafast and Memory-Efficient Alignment of Short DNA Sequences to the Human Genome.” Genome Biology 10 (3): R25.	http://bowtie-bio.sourceforge.net/index.shtml	bowtie -f --sam -p 1 -v 1 --best --strata -m 1 [genome] [readfile]
bwa	Version: 0.7.12-r1039	Li, Heng, and Richard Durbin. 2009. “Fast and Accurate Short Read Alignment with Burrows-Wheeler Transform.” Bioinformatics 25 (14): 1754–60.	http://sourceforge.net/projects/bio-bwa/files/	bwa aln -k 1 [genome] [readfile] > temp.sai \\ bwa samse [genome] temp.sai [readfile]
Novoalign	Novoalign V3.02.13	n/a	http://www.novocraft.com	novoalign -d [genome.novo] -f [readfile] -o SAM -t 30
tophat	TopHat v2.0.9	Kim, Daehwan, Geo Pertea, Cole Trapnell, Harold Pimentel, Ryan Kelley, and Steven L. Salzberg. 2013. “TopHat2: Accurate Alignment of Transcriptomes in the Presence of Insertions, Deletions and Gene Fusions.” Genome Biology 14 (4): R36.	https://ccb.jhu.edu/software/tophat/index.shtml	tophat --bowtie1 [genome] [readfile]

## Sheet: Table S3
Supplemental Table 3: Primers used for qRT-PCR amplification. miRNA target shown with F(orward) and R(everse) indicating directionality of primer. Total amplicon length shown in nucleotides.
Primer 5'->3'	Target	Length	Amplicon length (nt)
gctcttcttactacaatgaaaaaggccg	ath-390a F	28	56
ttctcaagtgattttaggcgttttgcc	ath-390a R	27
gcttcttcttgcttatatgtgattcctac	ath-390b F	29	62
gtatacaagaagctaaacgaaggaggg	ath-390b R	27
gaagccatgcaagaaagattcaaag	ath-165a F	25	107
attgcctctgatcaccatttattgttac	ath-165a R	28
gagaaaaaagatagagacgccaatgg	ath-165b F	26	111
cactctggagaaactacaaaaccttg	ath-165b R	26
gctccctgtttactccatatttcttc	ath-166a F	26	77
cctttaacaagggttcattcactgg	ath-166a R	25
ctccctcacaatccgaattaacg	ath-166b F	23	60
accctagatcaaaagttgaaaatggac	ath-166b R	27
cgcttttcgcccactttctttc	ath-166c F	22	69
cggtcgcaagatagaacaaatatgaaac	ath-166c R	28
gctttgatacttcttgtgaaatgggg	ath-166d F	26	79
gatgaaaatgtagctctcacttcagg	ath-166d R	26
gatgaatgaaaccaaatctaacctggag	ath-166e F	28	60
cgcttcgatctttccttctttgag	ath-166e R	24
acttacacgttttgcttctcaatcttc	ath-166f F	27	67
gcttactagagaattaggtgatcggc	ath-166f R	26
atcacttctcagttctcacccc	ath-166g F	22	75
ggccaaaaagcttctgaaacatatatagg	ath-166g R	27
cttgcaccaagcagcatgaa	ACT2 F	20	68
ccgatccagacactgtacttcctt	ACT2 R	24

## Sheet: Table S4
Supplemental Table 4: Survey of alignment methods available in recent literature. Publications are shown as a citation, with the tool used for alignment and that tool's treatment of MMAP-reads reported. Annotation tools indicated where applicable. The RNA class of interest in the study is shown.
Count	Citation	Alignment Tool	MMAP-method	Annotation Tool	Target Class
1	Xu L, Wang Y, Xu Y, et al. Identification and characterization of novel and conserved microRNAs in radish (Raphanus sativus L.) using high-throughput sequencing. Plant Sci. 2013;201-202:108-114.	SOAP	random	n/a	miRNA
2	Li R, Gao S, Hernandez AG, Wechter WP, Fei Z, Ling K-S. Deep sequencing of small RNAs in tomato for virus and viroid identification and strain differentiation. PLoS One. 2012;7(5):e37127.	BWA	random	n/a	sRNA
3	Zabala G, Campos E, Varala KK, et al. Divergent patterns of endogenous small RNA populations from seed and vegetative tissues of Glycine max. BMC Plant Biol. 2012;12:177.	Novoalign	ignore	n/a	sRNA
4	Ebhardt HA, Tsang HH, Dai DC, Liu Y, Bostan B, Fahlman RP. Meta-analysis of small RNA-sequencing errors reveals ubiquitous post-transcriptional RNA modifications. Nucleic Acids Res. 2009;37(8):2461-2470.	SOAP	random	n/a	miRNA
5	Chen M, Cao Z. Genome-wide expression profiling of microRNAs in poplar upon infection with the foliar rust fungus Melampsora larici-populina. BMC Genomics. 2015;16(1):696.	SOAP	random	miReap	miRNA
6	Deng P, Wang L, Cui L, et al. Global Identification of MicroRNAs and Their Targets in Barley under Salinity Stress. PLoS One. 2015;10(9):e0137990.	bowtie	random	miReap	miRNA
7	Chen F, Zhang X, Zhang N, et al. Combined Small RNA and Degradome Sequencing Reveals Novel MiRNAs and Their Targets in the High-Yield Mutant Wheat Strain Yunong 3114. PLoS One. 2015;10(9):e0137773.	SOAP	random	miReap	miRNA
8	Xu T, Wang Y, Liu X, et al. Small RNA and degradome sequencing reveals microRNAs and their targets involved in tomato pedicel abscission. Planta. 2015;242(4):963-984.	SOAP	random	miReap	miRNA
9	Yang C, Liu T, Bai F, et al. miRNAome analysis associated with anatomic and transcriptomic investigations reveal the polar exhibition of corky split vein in boron deficient Citrus sinensis. Mol Genet Genomics. 2015;290(5):1639-1657.	SOAP	random	miReap	miRNA
10	Bi F, Meng X, Ma C, Yi G. Identification of miRNAs involved in fruit ripening in Cavendish bananas by deep sequencing. BMC Genomics. 2015;16(1):776.	bowtie	random	miREvo and mirDeep2	miRNA
11	Fan GQ, Niu SY, Xu T, et al. Plant-Pathogen Interaction-Related MicroRNAs and Their Targets Provide Indicators of Phytoplasma Infection in Paulownia tomentosa x Paulownia fortunei. PLoS One. OCT 20 2015;10(10).	SOAP	random	miReap	miRNA
12	Wei X, Zhang X, Yao Q, et al. The miRNAs and their regulatory networks responsible for pollen abortion in Ogura-CMS Chinese cabbage revealed by high-throughput sequencing of miRNAs, degradomes, and transcriptomes. Front Plant Sci. 2015;6:894.	SOAP	random	n/a	miRNA
13	Kulcheski FR, Molina LG, da Fonseca GC, de Morais GL, de Oliveira LFV, Margis R. Novel and conserved microRNAs in soybean floral whorls. Gene. 2016;575(2 Pt 1):213-223.	SOAP	random	n/a	miRNA
14	Margaria P, Miozzi L, Ciuffo M, et al. Comparison of small RNA profiles in Nicotiana benthamiana and Solanum lycopersicum infected by polygonum ringspot tospovirus reveals host-specific responses to viral infection. Virus Res. 2016;211:38-45.	butter	distrib	n/a	sRNA
15	Feng J, Wang J, Fan P, et al. High-throughput deep sequencing reveals that microRNAs play important roles in salt tolerance of euhalophyte Salicornia europaea. BMC Plant Biol. 2015;15(1):63.	SOAP	random	n/a	miRNA
16	Yaish MW, Sunkar R, Zheng Y, Ji B, Al-Yahyai R, Farooq SA. A genome-wide identification of the miRNAome in response to salinity stress in date palm (Phoenix dactylifera L.). Front Plant Sci. 2015;6:946.	bowtie	random	UNAfold	miRNA
17	Lu Y-B, Qi Y-P, Yang L-T, Guo P, Li Y, Chen L-S. Boron-deficiency-responsive microRNAs and their targets in Citrus sinensis leaves. BMC Plant Biol. 2015;15:271.	SOAP	random	miReap	miRNA
18	Blevins T, Podicheti R, Mishra V, et al. Identification of Pol IV and RDR2-dependent precursors of 24 nt siRNAs guiding de novo DNA methylation in Arabidopsis. Elife. 2015;4:e09591.	bowtie/bwa	random	n/a	sRNA
19	Zhai J, Bischof S, Wang H, et al. A One Precursor One siRNA Model for Pol IV-Dependent siRNA Biogenesis. Cell. 2015;163(2):445-455.	bowtie	ignore	n/a	sRNA
20	Pant BD, Musialak-Lange M, Nuc P, et al. Identification of nutrient-responsive Arabidopsis and rapeseed microRNAs by comprehensive real-time polymerase chain reaction profiling and small RNA sequencing. Plant Physiol. 2009;150(3):1541-1555.	RazerS	map up-to 100 alignments (most similar to all)	n/a	miRNA
