# Supplementary material for: Improved Placement of Multi-mapping Small RNAs
Source: G3 (Bethesda). 2016 May 11;6(7):2103–11. doi: 10.1534/g3.116.030452 (PMC4938663; doi:10.1534/g3.116.030452)
Supplement: Supplemental Material [file supp_g3.116.030452_TableS4.xlsx]

## Sheet: Sheet1
Supplemental Table 4: Survey of alignment methods available in recent literature. Publications are shown as a citation, with the tool used for alignment and that tool's treatment of MMAP-reads reported. Annotation tools indicated where applicable. The RNA class of interest in the study is shown.
Count	Citation	Alignment Tool	MMAP-method	Annotation Tool	Target Class
1	Xu L, Wang Y, Xu Y, et al. Identification and characterization of novel and conserved microRNAs in radish (Raphanus sativus L.) using high-throughput sequencing. Plant Sci. 2013;201-202:108-114.	SOAP	random	n/a	miRNA
2	Li R, Gao S, Hernandez AG, Wechter WP, Fei Z, Ling K-S. Deep sequencing of small RNAs in tomato for virus and viroid identification and strain differentiation. PLoS One. 2012;7(5):e37127.	BWA	random	n/a	sRNA
3	Zabala G, Campos E, Varala KK, et al. Divergent patterns of endogenous small RNA populations from seed and vegetative tissues of Glycine max. BMC Plant Biol. 2012;12:177.	Novoalign	ignore	n/a	sRNA
4	Ebhardt HA, Tsang HH, Dai DC, Liu Y, Bostan B, Fahlman RP. Meta-analysis of small RNA-sequencing errors reveals ubiquitous post-transcriptional RNA modifications. Nucleic Acids Res. 2009;37(8):2461-2470.	SOAP	random	n/a	miRNA
5	Chen M, Cao Z. Genome-wide expression profiling of microRNAs in poplar upon infection with the foliar rust fungus Melampsora larici-populina. BMC Genomics. 2015;16(1):696.	SOAP	random	miReap	miRNA
6	Deng P, Wang L, Cui L, et al. Global Identification of MicroRNAs and Their Targets in Barley under Salinity Stress. PLoS One. 2015;10(9):e0137990.	bowtie	random	miReap	miRNA
7	Chen F, Zhang X, Zhang N, et al. Combined Small RNA and Degradome Sequencing Reveals Novel MiRNAs and Their Targets in the High-Yield Mutant Wheat Strain Yunong 3114. PLoS One. 2015;10(9):e0137773.	SOAP	random	miReap	miRNA
8	Xu T, Wang Y, Liu X, et al. Small RNA and degradome sequencing reveals microRNAs and their targets involved in tomato pedicel abscission. Planta. 2015;242(4):963-984.	SOAP	random	miReap	miRNA
9	Yang C, Liu T, Bai F, et al. miRNAome analysis associated with anatomic and transcriptomic investigations reveal the polar exhibition of corky split vein in boron deficient Citrus sinensis. Mol Genet Genomics. 2015;290(5):1639-1657.	SOAP	random	miReap	miRNA
10	Bi F, Meng X, Ma C, Yi G. Identification of miRNAs involved in fruit ripening in Cavendish bananas by deep sequencing. BMC Genomics. 2015;16(1):776.	bowtie	random	miREvo and mirDeep2	miRNA
11	Fan GQ, Niu SY, Xu T, et al. Plant-Pathogen Interaction-Related MicroRNAs and Their Targets Provide Indicators of Phytoplasma Infection in Paulownia tomentosa x Paulownia fortunei. PLoS One. OCT 20 2015;10(10).	SOAP	random	miReap	miRNA
12	Wei X, Zhang X, Yao Q, et al. The miRNAs and their regulatory networks responsible for pollen abortion in Ogura-CMS Chinese cabbage revealed by high-throughput sequencing of miRNAs, degradomes, and transcriptomes. Front Plant Sci. 2015;6:894.	SOAP	random	n/a	miRNA
13	Kulcheski FR, Molina LG, da Fonseca GC, de Morais GL, de Oliveira LFV, Margis R. Novel and conserved microRNAs in soybean floral whorls. Gene. 2016;575(2 Pt 1):213-223.	SOAP	random	n/a	miRNA
14	Margaria P, Miozzi L, Ciuffo M, et al. Comparison of small RNA profiles in Nicotiana benthamiana and Solanum lycopersicum infected by polygonum ringspot tospovirus reveals host-specific responses to viral infection. Virus Res. 2016;211:38-45.	butter	distrib	n/a	sRNA
15	Feng J, Wang J, Fan P, et al. High-throughput deep sequencing reveals that microRNAs play important roles in salt tolerance of euhalophyte Salicornia europaea. BMC Plant Biol. 2015;15(1):63.	SOAP	random	n/a	miRNA
16	Yaish MW, Sunkar R, Zheng Y, Ji B, Al-Yahyai R, Farooq SA. A genome-wide identification of the miRNAome in response to salinity stress in date palm (Phoenix dactylifera L.). Front Plant Sci. 2015;6:946.	bowtie	random	UNAfold	miRNA
17	Lu Y-B, Qi Y-P, Yang L-T, Guo P, Li Y, Chen L-S. Boron-deficiency-responsive microRNAs and their targets in Citrus sinensis leaves. BMC Plant Biol. 2015;15:271.	SOAP	random	miReap	miRNA
18	Blevins T, Podicheti R, Mishra V, et al. Identification of Pol IV and RDR2-dependent precursors of 24 nt siRNAs guiding de novo DNA methylation in Arabidopsis. Elife. 2015;4:e09591.	bowtie/bwa	random	n/a	sRNA
19	Zhai J, Bischof S, Wang H, et al. A One Precursor One siRNA Model for Pol IV-Dependent siRNA Biogenesis. Cell. 2015;163(2):445-455.	bowtie	ignore	n/a	sRNA
20	Pant BD, Musialak-Lange M, Nuc P, et al. Identification of nutrient-responsive Arabidopsis and rapeseed microRNAs by comprehensive real-time polymerase chain reaction profiling and small RNA sequencing. Plant Physiol. 2009;150(3):1541-1555.	RazerS	map up-to 100 alignments (most similar to all)	n/a	miRNA
